# Supplementary material for: Male Sex Is an Associated Factor for Delayed Bone Union Following Hybrid Closed-Wedge High Tibial Osteotomy
Source: Medicina (Kaunas). 2024 Oct 29;60(11):1772. doi: 10.3390/medicina60111772 (PMC11596553; doi:10.3390/medicina60111772)
Supplement: Supplementary file 1 [file medicina-60-01772-s001.zip]

Archive with 1 entries (1 files):
- medicina-3237197-supplementary.pdf
